# Supplementary material for: Neutrophils as Orchestrators in Tumor Development and Metastasis Formation
Source: Front Oncol. 2020 Dec 10;10:581457. doi: 10.3389/fonc.2020.581457 (PMC7758500; doi:10.3389/fonc.2020.581457)
Supplement: Supplementary Table 1 — The impact of neutrophil activity on metastasis formation. [file Table_1.xlsx]

## Sheet: Sheet1
	Function	Molecule/Process	Mode of action	Reference
	Pro-metastatic	G-CSF	Recruitment of pro-metastatic neutrophils	Coffelt et al. (75), Kowanetz et al. (76), Casbon et al. (78)
	Pro-metastatic	BV8	Angiogenesis and cancer cell migration	Shojaei et al. (80), Shojaei et al. (81)
	Pro-metastatic	IL17/G-CSF	Neutrophil - γδ T-cell interaction	Coffelt et al. (75)
	Pro-metastatic	Neutrophil-endothelial cell interaction	Tumor cell extravasation	Bald et al. (82), Antonio et al. (83), Wu et al. (84), Strell et al. (85), Huh et al. (86)
	Pro-metastatic	Oncostatin M	Angiogenesis	Queen et al. (87)
	Pro-metastatic	Hyaluronan	Neutrophil activation and malignant cell migration	Wu et al. (88)
	Pro-metastatic	MIF	Neutrophil chemotaxis / Enhanced tumor cell migration	Dumitru et al. (89)
	Pro-metastatic	VEGF/HIF2a	Neutrophil recruitment / Tumor cell migration	Song et al. (90)
	Pro-metastatic	Androgen receptor signals	Neutrophil infiltration / Tumor cell invasion	Lin et al. (91)
	Pro-metastatic	NETs	Tumor cell motility	Cools-Lartigue et al. (92), Yang et al. (93)
	Anti-metastatic	H2O2	Neutrophil cytotoxic activity	Granot et al. (94)
	Anti-metastatic	Proto-oncogene MET	Neutrophil infiltration & NO-dependent tumor cell killing	Finisguerra et al. (95)
	Anti-metastatic	CCL2	ROS production by neutrophils	Granot et al. (94)
